# Supplementary material for: Effect of Dietary Astragalus polysaccharides (APS) on the Growth Performance, Antioxidant Responses, Immunological Parameters, and Intestinal Microbiota of Coral Trout (Plectropomus leopardus)
Source: Microorganisms. 2024 Sep 30;12(10):1980. doi: 10.3390/microorganisms12101980 (PMC11509791; doi:10.3390/microorganisms12101980)
Supplement: Supplementary file 1 [file microorganisms-12-01980-s001.zip]

Archive with 1 entries (1 files):
- microorganisms-3219933-supplementary.pdf
